# Supplementary material for: Origin and Evolution of Deleterious Mutations in Horses
Source: Genes (Basel). 2019 Aug 28;10(9):649. doi: 10.3390/genes10090649 (PMC6769756; doi:10.3390/genes10090649)
Supplement: Supplementary file 1 [file genes-10-00649-s001.zip]

Archive with 5 entries (4 files):
- TableS1.final.xlsx
- __MACOSX/
- __MACOSX/._TableS1.final.xlsx
- TableS2.final.xlsx
- __MACOSX/._TableS2.final.xlsx
