# Supplementary material for: Origin and Evolution of Deleterious Mutations in Horses
Source: Genes (Basel). 2019 Aug 28;10(9):649. doi: 10.3390/genes10090649 (PMC6769756; doi:10.3390/genes10090649)
Supplement: Supplementary file 1 [file genes-10-00649-s001.zip › TableS1.final.xlsx]

## Sheet: Sheet1
Horse ID	Average depth-of-coverage	Breed	Study Accession
Akha_0248A_AKT001	22.77	Akhal-Teke	PRJEB14779
Akha_0302A_AKT003	16.99	Akhal-Teke	PRJEB14779
Akha_0303A_AKT004	14.83	Akhal-Teke	PRJEB14779
Akha_0304A_AKT006	16.6	Akhal-Teke	PRJEB14779
Arab_0007A_Brooks_2174	13.76	Arabian horse	PRJEB9799
Arab_0237A_SAMN02439777	12.32	Arabian horse	PRJNA230019
Arab_0305A_AV145	22.87	Arabian horse	PRJEB14779
Arab_0306A_AV158	15.08	Arabian horse	PRJEB14779
Arab_0307A_SAM1574_WGA	38.97	Arabian horse	PRJEB14779
Bava_0183A_BY01	14.81	Bavarian Warmblood	PRJEB14779
Conn_0003A_CON3	5.29	Connemara pony	PRJNA273402
Conn_0004A_CON15	5.38	Connemara pony	PRJNA273402
Conn_0005A_CON26	5.14	Connemara pony	PRJNA273402
Conn_0006A_CON40	5.2	Connemara pony	PRJNA273402
Duel_0238A_SAMN02422919	12.93	Dülmen Pony	PRJNA230019
Dutc_0308A_KWPN1	10.1	Dutch Warmblood	PRJEB14779
Frie_0297A_SAMEA3951219	8.87	Friesian horse	PRJEB13863
Frie_0298A_SAMEA3951220	9.05	Friesian horse	PRJEB13863
Frie_0299A_SAMEA3951221	8.85	Friesian horse	PRJEB13863
Frie_0300A_SAMEA3951222	9.39	Friesian horse	PRJEB13863
Frie_0301A_SAMEA3951223	8.75	Friesian horse	PRJEB13863
FrMo_0037A_FM2001	11.13	Franches-Montagnes	PRJEB5942
FrMo_0041A_FM0001	20.45	Franches-Montagnes	PRJEB14779
FrMo_0042A_FM0238	12.59	Franches-Montagnes	PRJEB14779
FrMo_0043A_FM0334	8.87	Franches-Montagnes	PRJEB14779
FrMo_0044A_FM0431	11.04	Franches-Montagnes	PRJEB10098
FrMo_0045A_FM0450	15.57	Franches-Montagnes	PRJEB10098
FrMo_0046A_FM0467	14.45	Franches-Montagnes	PRJEB10098
FrMo_0047A_FM0474	15.05	Franches-Montagnes	PRJEB14779
FrMo_0048A_FM0512	12.97	Franches-Montagnes	PRJEB14779
FrMo_0049A_FM0570	12.97	Franches-Montagnes	PRJEB14779
FrMo_0050A_FM0664	11.46	Franches-Montagnes	PRJEB14779
FrMo_0051A_FM0673	16.55	Franches-Montagnes	PRJEB14779
FrMo_0052A_FM1030	16.01	Franches-Montagnes	PRJEB10098
FrMo_0053A_FM1041	7.54	Franches-Montagnes	PRJEB10098
FrMo_0054A_FM1048	8.52	Franches-Montagnes	PRJEB14779
FrMo_0055A_FM1176	12.82	Franches-Montagnes	PRJEB14779
FrMo_0056A_FM1178	11.42	Franches-Montagnes	PRJEB14779
FrMo_0057A_FM1190	15.43	Franches-Montagnes	PRJEB10098
FrMo_0058A_FM1215	10.97	Franches-Montagnes	PRJEB14779
FrMo_0059A_FM1339	14.15	Franches-Montagnes	PRJEB14779
FrMo_0060A_FM1369	13.34	Franches-Montagnes	PRJEB14779
FrMo_0061A_FM1435	12.22	Franches-Montagnes	PRJEB14779
FrMo_0062A_FM1459	13.67	Franches-Montagnes	PRJEB14779
FrMo_0063A_FM1625	13.32	Franches-Montagnes	PRJEB10098
FrMo_0064A_FM1785	14.1	Franches-Montagnes	PRJEB10098
FrMo_0065A_FM1798	21.43	Franches-Montagnes	PRJEB10098
FrMo_0066A_FM1932	10.26	Franches-Montagnes	PRJEB10098
FrMo_0067A_FM1948	8.18	Franches-Montagnes	PRJEB10098
FrMo_0068A_FM1951	18.25	Franches-Montagnes	PRJEB10098
FrMo_0069A_FM2218	11.39	Franches-Montagnes	PRJEB14779
Hafl_0015A_HF10	11.68	Haflinger	PRJEB14779
Hafl_0309A_HF0002	21.49	Haflinger	PRJEB14779
Hafl_0310A_HF0003	24.67	Haflinger	PRJEB14779
Hafl_0311A_HF0004	20.04	Haflinger	PRJEB14779
Hano_0172A_HAN01	11.14	Hanoverian	PRJEB14779
Hano_0234A_SAMN02439782	10.09	Hanoverian	PRJNA230019
Hano_0235A_SAMN02439779	23.4	Hanoverian	PRJNA230019
Hano_0267A_SAMN03952747	9.61	Hanoverian	PRJNA291776
Hano_0268A_SAMN03952758	10.2	Hanoverian	PRJNA291776
Hano_0312A_HN001	35.26	Hanoverian	PRJEB14779
Heav_0269A_SAMN03955412	12	Heavy Warmblood	PRJNA291776
Hols_0173A_HOL01	17.19	Holsteiner horse	PRJEB14779
Hols_0174A_HOL02	10.8	Holsteiner horse	PRJEB14779
Hols_0175A_P1	12.78	Holsteiner horse	PRJEB14779
Hols_0313A_HS004_WGA	15.17	Holsteiner horse	PRJEB14779
Icel_0144A_P5782	32.67	Icelandic	SRP012260
Icel_0247A_IS074	9.19	Icelandic	PRJEB9139
Jeju_0271A_SAMN01047707	11.56	Jeju horse	PRJNA168142
Jeju_0272A_SAMN01047708	11.17	Jeju horse	PRJNA168142
Jeju_0273A_SAMN01057170	5.58	Jeju horse	PRJNA169102
Jeju_0274A_SAMN01057171	18.92	Jeju horse	PRJNA169102
Jeju_0275A_SAMN01057172	19.38	Jeju horse	PRJNA169102
Jeju_0276A_SAMN01057173	17.69	Jeju horse	PRJNA169102
Lipi_0186A_CMah111	17.44	Lipizzan	PRJNA357976
Lipi_0187A_CSess113	18.39	Lipizzan	PRJNA357976
Lipi_0188A_FRal169	18.83	Lipizzan	PRJNA357976
Lipi_0189A_Mah166	16.45	Lipizzan	PRJNA357976
Marw_0239A_SRR1275408	28.34	Marwari	PRJNA246445
Mini_0008A_Brooks_3147	12.99	Miniature	PRJEB9799
Mixd_0314A_UKH4	16.79	UK Warmblood (>50% Quarter)	PRJEB12979
Mong_0153A_KB7754	19.46	Mongolian	PRJEB10098
Mong_0215A_TG1111D2628	22.96	Mongolian	PRJNA233529
Mong_0216A_TG1111D2629	31.29	Mongolian	PRJNA233529
Morg_0096A_EMS595	15.14	Morgan	PRJEB10098
Morg_0315A_EQ053	11.38	Morgan	PRJEB14779
Nori_0316A_NO180	29.08	Noriker	PRJEB14779
Olde_0176A_OLD01	16.65	Oldenburger	PRJEB14779
Olde_0177A_OLD02	13.85	Oldenburger	PRJEB14779
Olde_0317A_OL008	13.56	Oldenburger	PRJEB14779
Pain_0318A_UKH11	6.42	American Paint	PRJEB12979
Pain_0319A_UKH16	18.62	American Paint	PRJEB12979
Pain_0320A_UKH29	13.68	American Paint	PRJEB12979
Perc_0009A_Brooks_3148	14.99	Percheron	PRJEB9799
Quar_0070A_A1543	13.53	American Quarter	PRJEB10098
Quar_0073A_A2085	12.66	American Quarter	PRJEB10098
Quar_0074A_A5659	14.58	American Quarter	PRJEB10098
Quar_0075A_A5964	15.14	American Quarter	PRJEB10098
Quar_0321A_QH070	26.08	American Quarter	PRJEB14779
Quar_0322A_QH225	14.21	American Quarter	PRJEB14779
Reit_0323A_DR011	9.63	Reitpony	PRJEB14779
Reit_0324A_DR033	25.26	Reitpony	PRJEB14779
Shet_0249A_SPH020	21.58	Shetland	PRJEB9269
Shet_0250A_SPH041	19.78	Shetland	PRJEB9267
Sorr_0236A_SAMN02439778	11.2	Sorraia	PRJNA230019
Sorr_0270A_SAMN03955413	10.23	Sorraia	PRJNA291776
Stan_0078A_M977	13.31	Standardbred	PRJEB10098
Stan_0079A_M1027	13.5	Standardbred	PRJNA306677
Stan_0080A_M5300	11.71	Standardbred	PRJNA306677
Stan_0081A_M5256	11.99	Standardbred	PRJEB10098
Stan_0082A_M5269	11.22	Standardbred	PRJNA306677
Stan_0083A_M5306	9.95	Standardbred	PRJNA306677
Stan_0084A_M968	7.66	Standardbred	PRJNA306677
Stan_0085A_M5271	5.71	Standardbred	PRJNA306677
Stan_0086A_M989	7.42	Standardbred	PRJNA306677
Stan_0087A_M992	5.37	Standardbred	PRJNA306677
Stan_0088A_M1005	6.48	Standardbred	PRJNA306677
Stan_0089A_M1012	8.12	Standardbred	PRJNA306677
Stan_0090A_M1009	7.27	Standardbred	PRJEB10098
Stan_0091A_M1048	8.08	Standardbred	PRJNA306677
Stan_0092A_M5259	5.89	Standardbred	PRJNA306677
Stan_0095A_M5304	5.38	Standardbred	PRJNA306677
Stan_0325A_AS002	18.52	Standardbred	PRJEB14651
Swis_0326A_RAO310_2	23.4	Swiss Warmblood	PRJEB14779
Swis_0327A_RAO441_2	25.99	Swiss Warmblood	PRJEB14779
Swis_0328A_SW024	10.32	Swiss Warmblood	PRJEB14779
Thor_0277A_SAMN01047693	12.66	Thoroughbred	PRJNA168142
Thor_0278A_SAMN01047694	10.61	Thoroughbred	PRJNA168142
Thor_0279A_SAMN01047695	10.78	Thoroughbred	PRJNA168142
Thor_0280A_SAMN01047696	12.23	Thoroughbred	PRJNA168142
Thor_0281A_SAMN01047697	11.39	Thoroughbred	PRJNA168142
Thor_0282A_SAMN01047698	11.92	Thoroughbred	PRJNA168142
Thor_0283A_SAMN01047699	11.33	Thoroughbred	PRJNA168142
Thor_0284A_SAMN01047700	10.77	Thoroughbred	PRJNA168142
Thor_0285A_SAMN01047701	10.28	Thoroughbred	PRJNA168142
Thor_0286A_SAMN01047702	13.13	Thoroughbred	PRJNA168142
Thor_0287A_SAMN01047703	11.33	Thoroughbred	PRJNA168142
Thor_0288A_SAMN01047704	14.06	Thoroughbred	PRJNA168142
Thor_0289A_SAMN01047705	15.23	Thoroughbred	PRJNA168142
Thor_0290A_SAMN01047706	15.59	Thoroughbred	PRJNA168142
Thor_0291A_SAMN01880949	9.02	Thoroughbred	PRJNA184688
Thor_0292A_SAMN01880950	8.59	Thoroughbred	PRJNA184688
Thor_0293A_SAMN01880951	8.51	Thoroughbred	PRJNA184688
Thor_0294A_SAMN01880952	8.11	Thoroughbred	PRJNA184688
Thor_0329A_TB049_WGA	17.15	Thoroughbred	PRJEB14779
Trak_0178A_TRA01	9.98	Trakehner	PRJEB14779
Trak_0179A_TRA02	19.2	Trakehner	PRJEB14779
Wels_0330A_WP006	13.76	Welsch pony	PRJEB14779
Wels_0331A_WP007	13.12	Welsch pony	PRJEB14779
West_0180A_WF01	17.89	Welsch pony	PRJEB14779
West_0181A_WF02	13.71	Welsch pony	PRJEB14779
Wurt_0182A_BW01	14.47	WŸrttemberger	PRJEB14779
Yaku_0163A_Yak1	10.52	Yakutian	PRJEB10854
Yaku_0164A_Yak2	18.38	Yakutian	PRJEB10854
Yaku_0165A_Yak3	10.65	Yakutian	PRJEB10854
Yaku_0166A_Yak4	9.07	Yakutian	PRJEB10854
Yaku_0167A_Yak5	10.52	Yakutian	PRJEB10854
Yaku_0168A_Yak6	11.64	Yakutian	PRJEB10854
Yaku_0169A_Yak7	21.63	Yakutian	PRJEB10854
Yaku_0170A_Yak8	9.48	Yakutian	PRJEB10854
Yaku_0171A_Yak9	9.85	Yakutian	PRJEB10854
Prze_0150A_KB3879	22.88	Przewalski	PRJEB10098
Prze_0151A_KB7674	19.67	Przewalski	PRJEB10098
Prze_0152A_KB7713	19.91	Przewalski	PRJEB10098
Prze_0154A_KB7848	18.04	Przewalski	PRJEB10098
Prze_0155A_KB7903	22.84	Przewalski-hybrid	PRJEB10098
Prze_0156A_SB281	23.36	Przewalski	PRJEB10098
Prze_0157A_SB293	19.3	Przewalski	PRJEB10098
Prze_0158A_SB339	22.97	Przewalski	PRJEB10098
Prze_0159A_SB4329	20.51	Przewalski	PRJEB10098
Prze_0160A_SB533	20.36	Przewalski	PRJEB10098
Prze_0161A_SB615	19.56	Przewalski	PRJEB10098
Prze_0162A_SB966	20.06	Przewalski	PRJEB10098
Prze_0217A_TG1111D2630	19.07	Przewalski	PRJNA233533
Prze_0218A_TG1111D2631	24.95	Przewalski	PRJNA233533
Esom_0226A_Esomalicus	21.53	Donkey	PRJEB19970
