# Supplementary material for: Origin and Evolution of Deleterious Mutations in Horses
Source: Genes (Basel). 2019 Aug 28;10(9):649. doi: 10.3390/genes10090649 (PMC6769756; doi:10.3390/genes10090649)
Supplement: Supplementary file 1 [file genes-10-00649-s001.zip › TableS2.final.xlsx]

## Sheet: Sheet1
Horse ID	Age (BP)	Average depth-of-coverage
GVA124_CGG_1_019382	2143	2.24
GVA307_CGG_1_019857	2127	1.44
GVA308_CGG_1_019858	2312	3.58
GVA309_CGG_1_019859	2302	1.19
GVA311_CGG_1_019861	2253	1.7
Arz3_CGG_1_017089_i9_GATCAG_U.r.t.5p1.3p1.S	2717-2817	0.04
Arz15_CGG_1_017084_U_i4_TGACCA.r.t.3p1.S	2617-2667	0.13
Arz17_CGG_1_017086_U_i5_ACAGTG.r.t.3p1.S	2617-2667	0.06
Rus11_CGG_1_019162_i08_U_ACTTGA.r.t.3p2.S	2500	0.01
Rus9_CGG_1_019160	2500	2.31
JG160_CGG_1_019246	1717-1917	2.25
NB_K9279_CGG_1_020505_i65_CGGCAC_U.r.t.5p2.3p2.S	1617-1817	0.01
NB_P9261_CGG_1_020506_i66_CTCGGT_U.r.t.5p1.3p2.S	1677-1887	0.02
Rus19_CGG_1_019169_i3_TTAGGC_U.r.t.5p1.3p2.S	1817-2217	0.01
BAPSKA_unregistered_i63_CAACTG_U.r.t.3p1.S	1305	0.03
Rus16_CGG_1_019166	3350	4.78
GVA122_CGG_1_019380	317-517	1.32
GVA375_CGG_1_019925	417-517	8.98
Belgheis_TrBWBX116_CGG_1_019521	485	2.39
GVA191_CGG_1_019765	1617-1817	2.31
KYRH10_CGG_1_018031	1217	4.68
KYRH8_CGG_1_018029	1217	3.94
VHR010_CGG_1_020949_i74_GTGGGG_U.r.t.s.5p1.3p2.S	1317-1517	0.48
VHR011_CGG_1_020950_i76_TCAGCT_U.r.t.S	1317-1417	0.48
VHR037_CGG_1_020957_i60_ATTAAA_U.r.t.5p2.3p1.S	1317-1517	0.09
VHR062_CGG_1_020959_i75_TAGTAA_U.r.t.3p1.S	1317-1517	0.49
Bru4_CGG_1_018376	3617-4217	0.01
LIS2_Tr19_i8_ACTTGA_U.r.t.5p1.S	317-517	0.01
Cap102_CGG_1_016984	2117-2217	0.02
NB_Ra_8_49_CGG_1_020509_i69_GATGCA_U.r.t.5p1.3p2.S	1617-1717	0.02
GVA1_CGG_1_019259_i52_U_AAACAA.r.t.S	1917	0.09
GVA111_CGG_1_019369_i74_GTGGGG_U.r.t.5p2.3p1.S	1917	0.08
GVA112_CGG_1_019370_i11_GGCTAC_U.r.t.S	1917	0.11
GVA115_CGG_1_019373_i13_CTATCA_U.r.t.5p1.3p1.S	1917	0.15
GVA26_CGG_1_019284	1917	5.86
GVA28_CGG_1_019286_i2_CGATGT_U.r.t.S	1917	0.19
GVA36_CGG_1_019294	1917	1.49
GVA4_CGG_1_019262	1917	3.27
GVA43_CGG_1_019301	1917	4.73
GVA47_CGG_1_019305_i56_U_AGGGGA.r.t.3p1.S	1917	0.06
GVA48_CGG_1_019306_i57_U_ATACCT.r.t.S	1917	0.07
GVA53_CGG_1_019311_i71_GCTAGC_U.r.t.5p1.S	1917	0.07
GVA56_CGG_1_019314	1917	2.71
GVA60_CGG_1_019318_i72_GGGCCG_U.r.t.5p1.3p2.S	1917	0.09
GVA75_CGG_1_019333_i75_TAGTAA_U.r.t.5p1.S	1917	0.07
GVA81_CGG_1_019339	1917	3.09
GVA9_CGG_1_019267_i5_ACAGTG_U.r.t.s.S	1917	0.09
Georgia2_CGG_1_020266_i13_CTATCA_U.r.t.s.3p2.S	17-617	0.04
UE4618_CGG_1_020962	2672	3.46
GVA133_CGG_1_019707	1717-1917	1.71
GVA135_CGG_1_019709	1717-1917	0.87
GVA140_CGG_1_019714	1717-1917	1.52
Fen4_CGG_1_018396	2820	0.46
Fr1_CGG_1_018151	1863	3.47
Mon23_CGG_1_018059	2007	6.34
Mon24_CGG_1_018060	1993	5.12
Mon25_CGG_1_018061	2011	4.75
Mon26_CGG_1_018062	1988-2011	4.12
Mon27_CGG_1_018063	2011	4.05
KSH4_CGG_1_017098	3817-4217	2.49
KSH5_CGG_1_017099_i54_ACCATC_U.r.t.s.3p2.S	2217-2867	0.01
Kha2_t1_CGG_1_018909	2312	1.02
UCIE2012_85_	1177-1406	4.59
Rus48_CGG_1_019195_i77_TCCCGG_U.r.t.5p1.3p2.S	1446	0.16
MV178_CGG_1_020446	1694	0.09
GVA129_CGG_1_019387_i16_GTGTAT_U.r.t.3p1.S	217-317	0.02
GVA201_CGG_1_019775	1717-1817	2.17
Mzr1_CGG_1_018150	1373	2.95
Marvele01_CGG_1_019388	1087-1189	2.71
Marvele02_CGG_1_019389_i13_CTATCA_U.r.t.3p2.S	1087-1189	0.02
Marvele05_CGG_1_019392_i21_ACATAC_U.r.t.3p2.S	1087-1189	0.04
Marvele16_CGG_1_019403_i28_TCTCGC_U.r.t.5p2.S	1087-1189	0.04
Marvele18_CGG_1_019405	1189	3.48
Marvele21_CGG_1_019408	1087	2.3
Marvele22_CGG_1_019409_i46_CACGAA_U.r.t.S	1087-1189	0.02
Marvele27_CGG_1_019414_i47_CATAGA_U.r.t.S	1087-1189	0.01
Marvele32_CGG_1_019419	1144	4
GVA321_CGG_1_019871_i01_U_ATCACG.r.t.3p1.S	467-517	0.06
Mic2_CGG_1_018388_Enriched_i32_ACGCAT_U.r.t.s.S	3017-3517	0.01
Earb5_CGG_1_018497_i80_TTTTGG_U.r.t.3p1.S	105	0.13
Earb6_CGG_1_018495	89	1
NUSTAR4_CGG_1_020438_i60_ATTAAA_U.r.t.5p2.S	1187	0.1
NUSTAR5_	1187	4.07
Rus37_CGG_1_019185	830	1.29
Rus38_CGG_1_019186	659	0.5
OKG1_CGG_1_018397	2317-2417	0.03
OKG2_CGG_1_018398	2317-2417	3.45
Ote2_CGG_1_018473	1184	1.25
OTOK16_unregistered_i62_CAAAAT_U.r.t.S	1308	0.14
DaAn01_CGG_1_018337_i28_TCTCGC_U.r.t.3p1.S	3757-4042	0.02
VHR017_CGG_1_020952_i62_CAAAAT_U.r.t.s.3p1.S	1017-1217	0.85
Rid2_CGG_1_018469	2617-2817	4.42
Saa1_CGG_1_018474	1017	3.13
SAG_S27_CGG_1_019559	3117	1.25
GVA242_CGG_1_019816	2250	3.08
GVA237_CGG_1_019877_i55_AGATCG_U.r.t.3p1.S	1817-2017	0.04
Rus41_CGG_1_019189	2677	1.03
Svi6_CGG_1_018375	3617-4217	0.03
Seb131_CGG_1_018487_i1_ATCACG_U.r.t.5p2.3p1.S	1217-1417	0.01
AM115_CGG_1_018579	1557	6.88
NewBotai44_CGG_1_017036	3550-3604	0.09
NewBotai45_CGG_1_017037	3550-3604	0.19
NB_175_CGG_1_020499_i26_TGTGAC_U.r.t.5p1.3p2.S	1717-1917	0.02
NB_63_CGG_1_020512_i72_GGGCCG_U.r.t.5p1.3p2.S	1717-2017	0.04
Syr1_t1_c4_CGG_1_018920_i52_AAACAA_U.r.t.5p4.3p4.S	2217-2417	0.01
Hasanlu1140_CGG_1_019998_i4_TGACCA_U.r.t.5p2.3p2.S	2682	0.12
Hasanlu2327_CGG_1_019995_i56_AGGGGA_U.r.t.5p2.3p1.S	2417-2287	0.02
Hasanlu2529_CGG_1_019988_i57_ATACCT_U.r.t.3p1.S	2417-2287	0.01
Hasanlu2689_CGG_1_019996_i58_ATGAGC_U.r.t.5p1.3p2.S	2417-2287	0.01
Hasanlu3394_CGG_1_019997_i69_GATGCA_U.r.t.3p1.S	2808	0.05
Hasanlu3398_CGG_1_019986_i47_CATAGA_U.r.t.5p2.3p2.S	2417-2287	0.02
Hasanlu3461_CGG_1_020003_i37_ACTGCC_U.r.t.5p1.3p1.S	2930	0.07
Hasanlu368_CGG_1_019994_i52_AAACAA_U.r.5p2.3p1.S	2896	0.05
Upps02_CGG_1_018490	1217-1417	0.04
Mon37_CGG_1_018073	3039-3130	3.33
Mon39	3039-3130	4.04
Mon40_CGG_1_018076	3039-3130	0.22
Mon41_CGG_1_018077	3039-3130	2.43
Mon42_CGG_1_018078	3130	9.32
Mon43_CGG_1_018079	3120	4.92
Mon44_CGG_1_018080	3039-3130	2.36
Mon45_CGG_1_018081	3080	5.79
Mon79_CGG_1_018115	3039-3130	1.88
Mon87_CGG_1_018123	3117	3.82
Mon89_i28_TCTCGC_U.r.t.3p2.S	3039-3130	0.11
GVA199_CGG_1_019773	1717-1767	0.9
VIR175_CGG_1_016987_i41_TGTCTG.r.t.3p2.S	1617-1817	0.06
UK08_CGG_1_019435_i16_GTGTAT_U.r.t.5p2.3p1.S	1617-1717	0.08
UK15_CGG_1_019442	117-317	1.1
UK16_CGG_1_019443	117-317	2.4
UK17_CGG_1_019444	217-317	3.02
UK18_CGG_1_019445	217-317	2.01
UK19_CGG_1_019446	217-317	0.79
UK20_CGG_1_019447_i11_GGCTAC_U.r.t.5p2.3p1.S	217-317	0.08
Tur140_CGG_1_018706	1289	5.45
Tur141_CGG_1_018707	1430	4.52
Tur142_CGG_1_018708	1396	7.37
Tur145_CGG_1_018711	1156	7.49
Tur146_CGG_1_018712	1730	4.63
Tur150_CGG_1_018716	1156-1730	4.36
Tur170_CGG_1_018736	1156-1730	4.55
Tur171_CGG_1_018737	1689	6.64
Tur173_CGG_1_018739	1156-1730	2.65
Tur175_CGG_1_018741	1156-1730	2.51
Tur176_CGG_1_018742	1156-1730	2.57
Tur181_CGG_1_018747	1156-1730	2.61
Tur193_CGG_1_018759	1156-1730	3.3
Tur194_CGG_1_018760	1360	7.28
Tur229_CGG_1_018795	1156-1730	4.31
Tur243_CGG_1_018809	1156-1730	2.47
YER28_CGG_1_020254	2853	1.06
GVA310_CGG_1_019860_i56_AGGGGA_U.r.t.S	2319	2.62
Hasanlu2405_CGG_1_019992	2886	1.76
